# Supplementary material for: Functional analysis of seven regulators of G protein signaling (RGSs) in the nematode-trapping fungus Arthrobotrys oligospora
Source: Virulence. 2021 Jul 5;12(1):1825–40. doi: 10.1080/21505594.2021.1948667 (PMC8259722; doi:10.1080/21505594.2021.1948667)
Supplement: Supplemental Material [file KVIR_A_1948667_SM6702.zip]

Archive with 1 entries (0 files):
- supplementary/
